# Supplementary material for: Morphological adjustment in free-living Steinernema feltiae infective juveniles to increasing concentration of Nemafric-BL phytonematicide
Source: PLoS One. 2020 Jan 3;15(1):e0227448. doi: 10.1371/journal.pone.0227448 (PMC6941822; doi:10.1371/journal.pone.0227448)
Supplement: S1 File — (XLSX) [file pone.0227448.s001.xlsx]

## Sheet: Sheet1
		Concentration	Measurement
	Body length	0	719.3
		1	750.9
		2	767.3
		3	768.3
		4	750.2
		5	732
		6	718.5
	Pharynx length	0	172.3
		1	162.3
		2	162
		3	162.2
		4	157
		5	161
		6	165
	Rectum length	0	25.3
		1	28.3
		2	22.3
		3	22.7
		4	26.7
		5	22.7
		6	24.7
	Tail length	0	103
		1	95.4
		2	87.7
		3	87.9
		4	88
		5	88
		6	91.1
	Head width diameter	0	6.8
		1	6.6
		2	6.4
		3	6.3
		4	6.2
		5	6.4
		6	6.7
	Neck base diameter	0	35.7
		1	32
		2	29.7
		3	29
		4	28.3
		5	37.3
		6	41.3
	Mid-Body diameter	0	43.7
		1	37.7
		2	34.7
		3	33.1
		4	31.3
		5	43.3
		6	45
	Stoma opening	0	6.2
		1	5.2
		2	5.1
		3	4.7
		4	5.4
		5	6.2
		6	6.3
	Anus diameter	0	24.7
		1	23
		2	19.7
		3	19.5
		4	19.3
		5	22.3
		6	27.7
	excretory pore diameter	0	79.7
		1	79.1
		2	76.7
		3	75.3
		4	74.3
		5	72.3
		6	73.3
	Cuticle thickness	0	1.6
		1	1.3
		2	1.4
		3	1.3
		4	1.3
		5	1.6
		6	1.7
	De Man Ratios
	Ratio a	0	16.5
		1	20.5
		2	20.5
		3	20.9
		4	21.2
		5	16.9
		6	16.3
	Ratio b	0	4.2
		1	4.5
		2	4.6
		3	4.6
		4	4.6
		5	4.5
		6	4.4
	Ratio c	0	7
		1	7.6
		2	8.1
		3	8.1
		4	8.2
		5	8.3
		6	8.1
	Ratio c'	0	4.2
		1	4.4
		2	4.5
		3	4.6
		4	4.6
		5	3.9
		6	3.3
